# Supplementary material for: Clinical Features and MicroRNA Expression Patterns Between AML Patients With DNMT3A R882 and Frameshift Mutations
Source: Front Oncol. 2019 Oct 24;9:1133. doi: 10.3389/fonc.2019.01133 (PMC6821681; doi:10.3389/fonc.2019.01133)
Supplement: Supplementary file 2 [file Table_2.XLSX]

## Sheet: Sheet1
Gene	Variant Type						Number
	missense	nonsense	FSD	NFSD	FSI	NFSI
CEBPA	13	1	6	6	3	13	42
TET2	22	3	4	0	5	1	35
FLT3	15	1	0	0	0	12	28
DNMT3A	20	1	1	0	2	0	24
NRAS	24	0	0	0	0	0	24
WT1	11	2	3	0	7	1	24
IDH2	19	0	0	0	0	0	19
KIT	13	0	2	0	3	0	18
ASXL1	10	3	1	0	0	0	14
RUNX1	6	1	0	1	6	0	14
IDH1	11	0	0	0	0	0	11
EZH2	8	0	0	0	2	0	10
NPM1	3	0	0	0	6	1	10
KRAS	9	0	0	0	0	0	9
TP53	8	1	0	0	0	0	9
CALR	2	0	0	0	0	0	2
U2AF1	2	0	0	0	0	0	2
SUM	196	13	17	7	34	28	295
